# Supplementary material for: Association of progesterone production with serum anti-Müllerian hormone levels in assisted reproductive technology cycles with corifollitropin alfa
Source: PLoS One. 2018 Nov 14;13(11):e0206111. doi: 10.1371/journal.pone.0206111 (PMC6235602; doi:10.1371/journal.pone.0206111)
Supplement: S1 Dataset — (XLSX) [file pone.0206111.s001.xlsx]

## Sheet: Sheet1
groupAMH	protocol	Age (yr)	Duaration of Infertility (yr)	Height (cm)	BW (Kg)	BMI	FSH_0 (IU/L)	LH_0 (IU/L)	AMH_0 (ng/ml)	E2_0 (pg/ml)	LH (IU/L)	E2 (pg/ml)	P4 (ng/ml)	follicle	Oocytes	MII	ETS	Zygote	Fertilization rate (%)	D2 good embry rates (%)	pregnancy	delivered	Estradiol (1000pg/ml)
1	0	39	7	165	52	19.1	9.12	2.47	0.1	52	5.95	662	0.8	3	3	1		0	0		0	0	0.66
1	0	34	2	160	59	23	12.5	5.2	0.1	48	2.24	401	0.73	3	0						0	0	0.4
1	0	44	2	155	45	18.7	13.6	7.5	0.1	25	8.1	73	0.21	1	1	1	1	1	1	1	0	0	0.07
1	0	41	10	159	53	21	14.8	11	0.1	74	14.35	149	1.16	1	0						0	0	0.15
1	0	48	5	156	61	25.1	4.8	3.5	0.12	4	6.45	202	0.23	2	2	1	1	1	1	1	0	0	0.2
1	0	40	11	155	52	21.6	14.6	6.9	0.15	34	9.6	108	0.31	1	0						0	0	0.11
1	0	35	4	168	70	24.8	18.3	20.4	0.15	52	9.72	504	0.54	4	4	4	4	4	1	1	1	1	0.5
1	0	35	4	168	70	24.8	18.32	20.44	0.15	52	1.23	228	0.41	8	8	7	3	5	0.71	0.8	0	0	0.23
1	0	46	0	158	58	23.2	16.9	11.4	0.16	59	4.88	462	0.39	3	3	2		1	0.5	0	0	0	0.46
1	0	43	2	156	64	26.3	16.8	5.5	0.17	20	15.85	117	0.26	1	1	1		0	0		0	0	0.12
1	0	44	5	152	56	24.2	5.4	5.8	0.19	64	12.68	222	0.67	2	2	2	1	1	0.5	1	0	0	0.22
1	0	44	5	152	56	24.2	5.4	5.8	0.19	64	4.29	403	2.05	4	4	3	2	2	0.67	0	0	0	0.4
1	0	43	9	151	59	25.9	8.69	4.88	0.19	20	4.91	76	0.56	1	1	1		0	0		0	0	0.08
1	0	44	2	157	54	21.9	2.25	2.78	0.2	51	11.98	191	0.64	3	2	1	1	1	1	1	0	0	0.19
1	0	44	4	160	58	22.7	5.33	5.07	0.2	48	9.7	85	0.21	1	0						0	0	0.09
1	0	44	5	160	58	22.7	5.33	5.07	0.2	48	5.48	503	0.83	3	1	1	1	1	1	0	0	0	0.5
1	0	45	1	166	56	20.3	17.24	10.98	0.2	38	11.8	151	0.14	1	1	1		0	0		0	0	0.15
1	0	37	3	158	52	20.8	19.89	14.31	0.21	28	8.55	874	0.55	4	4	4	2	3	0.75	0.67	1	1	0.87
1	0	34	4	165	84	30.9	12.2	16.2	0.25	48	6.24	1308	0.68	11	4	2	2	2	1	1	0	0	1.31
1	0	38	8	160	45	17.6	13.1	3.5	0.3	24	7.85	438	1.01	1	0						0	0	0.44
1	0	36	3	167	67	24	1.44	0.79	0.32	20.3	4.41	1110	1.01	4	3	1	1	1	1	1	0	0	1.11
1	0	45	3	159	53	21	12	7.5	0.32	45	0.42	51	0.49	1	0						0	0	0.05
1	0	39	4	165	51	18.7	10	1.8	0.33	21	0.85	963	0.84	7	7	6	3	6	1	0.67	0	0	0.96
1	0	41	3	178	60	18.9	11.73	2.55	0.34	44	0.66	70	1.34	2	0						0	0	0.07
1	0	42	10	163	55	20.7	13.2	16.68	0.34	85	1.71	152	0.79	2	0						0	0	0.15
1	0	38	3	158	60	24	9.2	3.1	0.37	12	2.81	616	0.96	6	6	5	4	4	0.8	0.75	0	0	0.62
1	0	42	3	174	62	20.5	5.91	2.99	0.38	44	4.03	203	0.27	2	2	1	1	1	1	0	0	0	0.2
1	0	45	3	155	46	19.1	2.58	2.29	0.4	24	2.39	448	0.25	1	0						0	0	0.45
1	0	41	10	160	59	23	6.04	2.17	0.43	24	5.47	1241	0.84	3	3	2	2	2	1	1	0	0	1.24
1	0	42	1.5	155	52	21.6	6.02	2.45	0.44	29	4.82	1328	1.28	5	5	3	2	3	1	0.33	0	0	1.33
1	0	42	3	169	59	20.7	9.5	4.6	0.44	12	1.63	437	0.22	8	8	6	4	4	0.67	1	0	0	0.44
1	0	35	3	163	53	19.9	9.8	3.6	0.45	33	4.74	140	1.46	3	1	0					0	0	0.14
1	0	42	12	168	81	28.7	7	3.6	0.46	24	1.19	1016	0.34	8	5	4	3	4	1	0.75	0	0	1.02
1	0	35	1	156	50	20.5	7.5	2.9	0.46	44	1.55	662	0.61	4	4	2	1	2	1	0.5	0	0	0.66
1	0	37	2	164	54	20.1	19.7	9.3	0.46	90	2.54	579	0.53	2	2	1	1	1	1	1	0	0	0.58
1	0	44	0	154	48	20.2	6.82	2.17	0.47	25	11.39	825	1.87	5	4	4	2	3	0.75	0.33	0	0	0.83
1	0	38	1	151	46	20.2	10.5	6.7	0.49	27	3.91	54	0.13	1	0						0	0	0.05
1	0	36	3	147	48	22.2	10.75	2.9	0.49	16	1.19	1046	0.62	4	4	3	3	3	1	0.67	0	0	1.05
1	0	40	11	167	72	25.8	4.3	3.7	0.5	44	0.84	898	0.8	5	3	3	2	3	1	0.67	0	0	0.9
1	0	39	10	169	64	22.4	6.05	8.77	0.5	57	0.3	18	0.21	2	2	2	1	1	0.5	1	0	0	0.02
1	0	37	2	157	48	19.5	11.61	3.54	0.5	31	1.67	792	1.42	4	4	3	3	3	1	0.67	0	0	0.79
1	0	35	3	165	59	21.7	10.93	8.21	0.51	64	3.89	609	1.06	5	3	3	2	2	0.67	1.5	1	1	0.61
1	0	38	2	166	56	20.3	18.4	7.5	0.51	18	6.3	473	0.4	3	3	2	1	1	0.5	1	0	0	0.47
1	0	40	5	153	52	22.2	4.95	8.17	0.53	59	2.35	537	0.38	2	2	1	1	1	1	1	0	0	0.54
1	0	41	12	150	39	17.3	7.48	2	0.54	24	1.55	492	0.31	4	4	3	3	3	1	1	0	0	0.49
1	0	38	2	164	68	25.3	17.47	3.71	0.54	47	2.29	540	0.34	2	2	2	2	2	1	1	0	0	0.54
1	0	40	0.7	150	53	23.6	14.9	3.4	0.56	29	2.32	709	0.81	5	5	3	3	3	1	0.33	0	0	0.71
1	0	43	6	162	55	21	12.8	4.6	0.57	21	6.01	1183	1.53	5	5	5	3	3	0.6	0.33	0	0	1.18
1	0	42	1	158	62	24.8	4.91	6.36	0.58	80	29.76	478	0.77	3	0						0	0	0.48
1	0	44	9	156	51	21	14.15	3.53	0.58	24	5.11	157	0.57	1	1	1		0			0	0	0.16
1	0	35	5	159	43	17	4.96	7.79	0.59	92	1.88	685	0.51	5	5	5	4	4	0.8	1	1	0	0.69
1	0	45	11	153	58	24.8	9.61	13.8	0.59	13	21.47	135	0.96	2	0						0	0	0.14
1	0	36	2	156	56	23	9.82	3.29	0.59	26	0.62	224	0.4	3	2	2	1	1	0.5	1	0	0	0.22
1	0	42	10	156	67	27.5	7.5	3	0.62	25	0.54	857	1.29	6	5	5	3	5	1	0.8	1	1	0.86
1	0	38	1	160	51	19.9	2.34	1.93	0.64	16	11.26	79	0.25	1	1	1	1	1	1	1	0	0	0.08
1	0	40	1	158	59	23.6	5.07	2.35	0.64	32	2.38	1094	0.73	6	3	3		1	0.33	0	0	0	1.09
1	0	32	2	153	48	20.5	7.46	9.35	0.65	71	12.63	432	0.74	3	0						0	0	0.43
1	0	43	10	159	60	23.7	4.93	2.74	0.66	35	0.72	118	0.53	4	4	3		0	0		0	0	0.12
1	0	43	10	159	60	23.7	4.93	2.74	0.66	35	11.65	717	0.45	3	2	2	2	2	1	1	1	0	0.72
1	0	34	3	163	57	21.5	9.3	3.4	0.67	12	1.44	732	0.77	5	5	3		1	0.33	0	0	0	0.73
1	0	44	5	170	60	20.8	11.24	5.15	0.67	24	3.3	208	0.36	2	2	2	2	2	1	0	0	0	0.21
1	0	37	0	160	45	17.6	8.61	4.53	0.69	29	2.48	2083	0.98	10	10	8	4	7	0.88	0.29	0	0	2.08
1	0	43	5	166	63	22.9	16.33	4.35	0.69	15	4.13	1304	0.84	8	8	6	3	4	0.67	0.75	1	1	1.3
1	0	44	4	159	75	29.7	3.9	6.75	0.7	67	3.44	2624	0.87	13	13	9	4	5	0.56	0.8	0	0	2.62
1	0	40	4	158	54	21.6	8.5	2.5	0.7	14	2.13	952	0.57	6	5	5	4	4	0.8	0	0	0	0.95
1	0	43	1	155	45	18.7	8.99	12.7	0.7	29	6.02	1398	0.67	4	2	2	2	2	1	0	0	0	1.4
1	0	37	4	158	45	18	9.63	8.42	0.72	47	2.51	128	0.19	2	0						0	0	0.13
1	0	45	6	163	65	24.5	3.1	0.6	0.73	61	9.98	572	1.16	3	1	1	1	1	1	0	0	0	0.57
1	0	36	1	160	48	18.8	8.1	9.38	0.73	58	0.92	568	0.83	4	4	2	2	2	1	1	1	1	0.57
1	0	35	5	155	45	18.7	9	3	0.74	38	2.21	781	0.48	3	3	2		0	0		0	0	0.78
1	0	38	8	153	48	20.5	9.71	4.67	0.74	17	2.6	1727	1.05	7	4	4	1	1	0.25	0	0	0	1.73
1	0	36	4	162	50	19.1	16	11	0.75	11	9.46	140	0.33	1	1	0					0	0	0.14
1	0	41	1	150	45	20	3.66	2.35	0.79	35	19.57	431	0.58	4	1	1	1	1	1	0	0	0	0.43
1	0	41	6	156	62	25.5	19.18	11.04	0.79	24	0.27	122	1.1	1	0						0	0	0.12
1	0	41	2	159	57	22.5	2.05	2.37	0.8	75	6.46	1012	0.8	3	2	2	2	2	1	0.5	0	0	1.01
1	0	35	0.5	156	51	21	2.79	1.53	0.8	48	2.71	988	0.66	10	10	8	3	6	0.75	0.5	1	1	0.99
1	0	41	10	160	66	25.8	6.89	2.67	0.8	71	0.51	1277	1.36	8	8	4	3	3	0.75	0.33	0	0	1.28
1	0	38	2	166	83	30.1	10.8	16.6	0.8	53	1.92	667	0.39	4	4	3	1	2	0.67	0.5	0	0	0.67
1	0	44	5	161	55	21.2	9.41	4.26	0.89	56	1.38	785	0.86	4	4	3	1	1	0.33	0	0	0	0.79
1	0	42	2	158	50	20	5.2	5	0.9	50	1.51	89	0.89	5	3	3	1	2	0.67	0	0	0	0.09
1	0	39	2	157	63	25.6	5.93	4.04	0.9	40	4.02	203	0.19	2	2	2	1	2	1	0.5	0	0	0.2
1	0	44	8	170	58	20.1	6.2	4.9	0.9	85	1.99	59	0.24	1	1	1	1	1	1	1	0	0	0.06
1	0	40	2.5	166	58	21	11.2	8.9	0.9	34	3.41	708	0.62	1	0						0	0	0.71
1	0	41	1	172	65	22	5.1	4.3	0.91	96	3.7	1725	0.94	5	5	3	3	3	1	0.67	0	0	1.73
1	0	36	0	156	53	21.8	15.4	2.98	0.91	51	2.09	208	0.25	3	3	2		0	0		0	0	0.21
1	0	36	1	156	53	21.8	15.4	10	0.91	51	1.07	182	0.28	1	1	1	1	1	1	1	0	0	0.18
1	0	43	5	158	51	20.4	17.5	6.2	0.93	10	5.52	849	0.87	3	1	0		0			0	0	0.85
1	0	41	0	158	56	22.4	10.5	5.2	0.95	13	2.49	211	0.28	3	0						0	0	0.21
1	0	40	1	158	49	19.6	6	7	0.96	19	8.29	165	0.55	1	1	1	1	1	1	1	0	0	0.17
1	0	39	10	166	63	22.9	11.07	2.43	0.99	24	2.57	1049	0.56	7	7	5	3	4	0.8	0.75	1	1	1.05
2	0	44	5	163	49	18.4	10	3.4	1	18	2.26	1069	0.34	5	2	1	1	1	1	1	0	0	1.07
2	0	34	5	161	61	23.5	8.29	4.69	1.11	24	1.71	1033	0.34	8	8	7	2	7	1	0.71	0	0	1.03
2	0	35	3	173	67	22.4	3.4	0.5	1.13	6	1.6	602	0.63	5	5	4	2	4	1	0.75	1	1	0.6
2	0	35	4	165	72	26.4	8.7	4.71	1.15	16	3.74	476	0.53	3	3	0					0	0	0.48
2	0	42	2	165	54	19.8	14.8	6.9	1.15	12	4.97	416	0.35	3	3	3		0	0		0	0	0.42
2	0	44	1	166	56	20.3	2.57	1.15	1.16	55	13.14	559	0.48	3	3	3	2	2	0.67	1	0	0	0.56
2	0	41	2	162	55	21	6.4	3.6	1.18	13	1.09	502	0.23	4	4	4	2	3	0.75	0.67	0	0	0.5
2	0	44	5	163	44	16.6	6.4	3.8	1.19	24	10.34	898	0.99	4	3	3	3	3	1	1	0	0	0.9
2	0	36	5	155	50	20.8	8.61	4.07	1.19	18	2.13	765	0.54	3	1	10	1	1	0.1	1	0	0	0.77
2	0	35	4	155	50	20.8	8.61	4.07	1.19	18	2.45	460	0.34	3	3	2	1	2	1	0	0	0	0.46
2	0	42	1	158	56	22.4	3.2	1.47	1.2	53	5.63	427	0.41	2	1	1	1	1	1	1	0	0	0.43
2	0	35	6	155	53	22.1	11	8	1.2	36	1.08	765	0.26	6	2	2	2	2	1	1	0	0	0.77
2	0	32	4	160	51	19.9	6.9	5.9	1.21	56	4.99	782	0.95	4	4	2	2	2	1	0.5	0	0	0.78
2	0	41	3	157	56	22.7	5.8	1.9	1.24	36	0.86	2419	0.55	11	10	9	2	7	0.78	0.43	0	0	2.42
2	0	44	3	162	55	21	14.01	5.43	1.29	13	6.85	671	0.84	7	3	0					0	0	0.67
2	0	38	2	168	72	25.5	2.5	3.2	1.3	69	0.86	736	0.14	6	2	0					0	0	0.74
2	0	44	3	156	55	22.6	7.4	5.2	1.3	22	3.69	3250	1.24	8	8	6	3	5	0.83	0.8	0	0	3.25
2	0	38	5	160	43	16.8	8.98	4.17	1.31	39	0.76	1603	0.56	8	7	5	2	4	0.8	0.5	1	1	1.6
2	0	38	3	161	62	23.9	5.7	2.2	1.35	41	1.98	936	0.15	10	10	5	3	4	0.8	1	0	0	0.94
2	0	32	1	165	53	19.5	2.86	1.46	1.4	22	0.4	1191	0.46	15	15	11	2	5	0.45	0	0	0	1.19
2	0	41	4	155	49	20.4	5.4	5.7	1.4	81	4.8	712	0.35	6	4	3	2	2	0.67	1	1	1	0.71
2	0	40	9	161	53	20.4	14.1	6.5	1.4	21	8.11	1398	0.79	8	1	1	1	1	1	1	0	0	1.4
2	0	43	4	158	52	20.8	4	7	1.48	39	4.32	1169	1.16	7	7	3		0	0		0	0	1.17
2	0	38	9	160	60	23.4	11.83	4.49	1.52	16	2.85	527	0.3	7	7	3	2	2	0.67	0	0	0	0.53
2	0	43	1	168	62	22	5.54	8.46	1.54	40	2.22	837	1.31	9	7	5	1	1	0.2	1	0	0	0.84
2	0	39	2	175	56	18.3	7.87	3.59	1.55	17	0.06	525	0.99	9	9	8	2	8	1	0.75	1	1	0.53
2	0	39	10	158	58	23.2	6.2	2.4	1.56	24	0.64	557	0.22	11	11	6	2	4	0.67	0.5	1	1	0.56
2	0	40	5	166	55	20	3.4	2.3	1.58	22	0.72	1860	0.91	6	6	6	3	5	0.83	0.8	0	0	1.86
2	0	38	0.3	165	55	20.2	11.4	3.4	1.59	17	8.63	2460	1.45	8	8	8	2	4	0.5	0.5	1	1	2.46
2	0	39	3	157	62	25.2	8.09	13.64	1.6	94	1.61	911	0.56	8	4	4	2	2	0.5	1	1	1	0.91
2	0	38	1	164	73	27.1	13.56	3.1	1.6	16	4.93	982	0.95	5	4	1	1	1	1	0	0	0	0.98
2	0	41	7	155	51	21.2	3.1	3.3	1.65	92	4.39	551	0.4	3	3	2	2	2	1	0.5	0	0	0.55
2	0	37	1	163	57	21.5	9.7	4.5	1.65	31	0.5	635	0.56	7	4	4	3	3	0.75	1	1	1	0.64
2	0	34	3	165	86	31.6	10.2	2.8	1.65	23	1.39	484	0.27	5	5	5		0	0		0	0	0.48
2	0	41	0	150	49	21.8	10.8	2.9	1.66	16	9.63	1467	0.9	6	6	3	1	2	0.67	0	1	1	1.47
2	0	38	4	160	52	20.3	15.4	3.83	1.66	10	0.4	464	0.49	23	3	3	1	3	1	1	0	0	0.46
2	0	35	1	161	53	20.4	8.3	2.1	1.69	16	2.01	1008	1.05	7	5	3	1	2	0.67	0.5	1	0	1.01
2	0	42	2	161	53	20.4	7.5	3.8	1.7	33	0.8	2330	1.44	16	16	10	2	10	1	0.4	0	0	2.33
2	0	45	3	150	48	21.3	10.21	5.94	1.7	20	1.38	412	0.27	3	3	2	1	1	0.5	1	0	0	0.41
2	0	45	2	155	67	27.9	10.21	5.94	1.7	58	4.11	538	0.47	4	4	2	2	2	1	0.5	0	0	0.54
2	0	41	5	157	45	18.3	13.6	8.08	1.7	12	2.63	930	0.9	7	7	7	3	5	0.71	0.4	0	0	0.93
2	0	39	3	165	70	25.7	3.03	3.62	1.73	12	2.91	2641	1.35	10	4	3	2	3	1	0.67	0	0	2.64
2	0	40	0.5	158	60	24	4.5	1.6	1.74	24	0.57	1779	0.85	10	7	5	2	3	0.6	0.67	0	0	1.78
2	0	40	3	158	60	24	8	1.8	1.75	15	2.26	809	0.87	6	5	3	2	2	0.67	1	0	0	0.81
2	0	39	12	156	60	24.7	2.11	0.68	1.77	42	1.62	1997	1.35	9	5	4	2	2	0.5	1	1	1	2
2	0	42	1	162	56	21.3	5.83	4.53	1.77	25	1.14	3761	1.21	17	17	17	2	13	0.76	0.69	0	0	3.76
2	0	41	2	162	56	21.3	11.1	9.6	1.77	43	2.67	2500	1.19	10	6	6	2	4	0.67	0.5	1	1	2.5
2	0	42	2	162	56	21.3	14.5	4.7	1.77	12	3.75	1126	0.56	3	3	1		1	1	0	0	0	1.13
2	0	42	2	166	64	23.2	14.55	4.93	1.77	12	2.2	1815	0.82	6	4	1	1	1	1	1	0	0	1.82
2	0	42	6	162	58	22.1	5.81	2.29	1.78	44	2.93	796	0.5	7	7	5	3	5	1	0.8	0	0	0.8
2	0	44	2	160	79	30.9	6.82	8.78	1.8	31	2.94	1369	0.83	9	9	8	2	6	0.75	0.67	0	0	1.37
2	0	44	4	150	50	22.2	8.72	4.09	1.8	28	5.64	214	0.37	2	1	0					0	0	0.21
2	0	43	2	150	47	20.9	12.2	3.7	1.9	17	0.49	673	1.33	6	6	6	2	6	1	0.67	1	0	0.67
2	0	41	0	153	42	17.9	7.54	3.62	1.92	14	2.12	1191	1.18	6	3	2	1	1	0.5	1	0	0	1.19
2	0	38	10	156	43	17.7	6.02	2.98	1.94	27	9.27	648	1.35	4	1	0					0	0	0.65
2	0	40	1	154	42	17.7	8.23	3.22	1.96	20	1.14	233	0.73	2	2	2	1	1	0.5	1	0	0	0.23
2	0	41	8	168	51	18.1	9.46	5.85	1.97	16	4.62	875	1.07	3	2	2	1	2	1	0	0	0	0.88
2	0	28	4	162	54	20.6	5.7	1.9	2	3	1.08	473	0.8	7	4	3	2	3	1	1	0	0	0.47
2	0	38	5	169	59	20.7	11.16	17.96	2.1	34	1.51	1297	0.81	6	5	4	2	4	1	1	1	1	1.3
2	0	42	3	158	53	21.2	8.17	4.02	2.19	26	11.9	712	1.07	8	8	3	2	3	1	0.67	0	0	0.71
2	0	40	2	162	63	24	5.3	10	2.2	121	1.23	980	0.49	7	7	6		0	0		0	0	0.98
2	0	38	1	151	53	23.2	7.31	6.69	2.23	20	1.25	475	1.88	4	4	3	1	1	0.33	1	0	0	0.48
2	0	41	4	157	49	19.9	3.3	2.3	2.3	14	2.84	1754	1.69	9	9	5	2	3	0.6	1	0	0	1.75
2	0	33	0	166	58	21	8.21	5.52	2.34	21	0.84	1172	0.26	6	6	5	2	4	0.8	1	0	0	1.17
2	0	31	3.5	161	58	22.4	0.06	0.13	2.4	64	0.61	460	0.26	8	4	4	2	4	1	0.75	0	0	0.46
2	0	43	3	157	42	17	10.9	3.69	2.4	46	1.49	2604	0.89	10	10	10	2	8	0.8	0.5	0	0	2.6
2	0	30	1.5	157	54	21.9	9.75	2.8	2.41	28	2.03	1450	0.93	11	11	7	3	7	1	1	1	1	1.45
2	0	40	11	148	44	20.1	3.9	17	2.47	52.4	1.31	1438	1.01	11	11	11	2	5	0.45	0.2	1	1	1.44
2	0	39	1.5	159	68	26.9	7.88	14.2	2.5	67	1.48	5151	1.6	26	24	24	2	10	0.42	0.7	0	0	5.15
2	0	37	6	157	50	20.3	2.8	3.7	2.52	47	3.66	1137	1	6	4	2	1	1	0.5	1	1	1	1.14
2	0	43	0	152	44	19	1.88	1.7	2.59	18.3	1.51	1146	1.41	7	7	5	1	3	0.6	0	1	1	1.15
2	0	40	13	160	57	22.3	2.8	1.8	2.6	61	0.24	2131	1.74	9	4	3	1	1	0.33	1	0	0	2.13
2	0	39	1	172	78	26.4	2.82	3.91	2.61	42	1.15	958	0.49	6	3	3	2	2	0.67	0.5	1	1	0.96
2	0	35	1	163	55	20.7	1.55	1.78	2.63	20	1.2	1363	0.39	10	10	7	2	5	0.71	0	1	1	1.36
2	0	38	1	155	50	20.8	4.63	10.12	2.71	38	7.48	1878	1.02	12	12	11	2	9	0.82	0.67	0	0	1.88
2	0	42	1	168	56	19.8	7.2	1.8	2.71	26	0.72	2181	0.99	12	12	9	2	7	0.78	1	0	0	2.18
2	0	36	4	153	55	23.5	2.9	4.9	2.8	38	3.69	2135	1.65	13	6	2		0	0		0	0	2.13
2	0	33	2	160	65	25.4	8.19	7.1	2.81	43	1.77	2120	0.86	21	17	16	2	12	0.75	0.5	1	0	2.12
2	0	38	1	162	47	17.9	11.1	3.9	2.84	26	3.66	1627	0.61	6	5	4		0	0		0	0	1.63
2	0	37	3	156	48	19.7	5.75	1.94	2.9	13	0.66	848	1.14	9	9	9	2	9	1	0.78	0	0	0.85
2	0	28	1	156	48	19.7	8.43	5.17	2.9	16	2.44	3281	0.97	15	15	8	2	6	0.75	0.67	1	0	3.28
2	0	35	4	165	54	19.8	8.87	3.56	2.9	13	1.19	2207	1.22	16	16	6	2	5	0.83	0.4	1	1	2.21
2	0	34	3	155	44	18.3	8.87	3.56	2.9	13	0.94	2159	1.22	22	22	7	2	6	0.86	0.67	0	0	2.16
2	0	31	1.5	158	49	19.6	9	5	2.9	26	3.57	2196	1.65	10	10	10	2	9	0.9	0.67	1	1	2.2
2	0	29	6	150	50	22.2	8.08	2.7	3.14	23	1.84	1316	0.74	6	1	0					0	0	1.32
2	0	40	1	161	54	20.8	3.6	3.7	3.15	42	0.98	1883	1.08	6	6	4	2	4	1	1	0	0	1.88
2	0	39	3	154	67	28.3	4.41	3.69	3.15	17	1.27	3016	1.24	15	13	11	2	9	0.82	0.33	1	1	3.02
2	0	35	3	158	56	22.4	8.38	5.16	3.18	13	1.17	2384	1.44	21	17	17	2	15	0.88	0.8	0	0	2.38
2	0	36	6.5	158	56	22.4	9.6	19.3	3.2	23	8.58	559	1.2	5	5	4	3	4	1	0	1	0	0.56
2	0	33	9	153	48	20.5	5.76	2.71	3.22	13	0.41	1322	0.47	14	14	7	3	6	0.86	0.17	0	0	1.32
2	0	44	3	163	48	18.1	7.62	3.02	3.23	15	9.39	1335	0.47	6	3	3	1	2	0.67	0.5	0	0	1.34
2	0	43	2	165	50	18.3655	7.62	3.02	3.23	15	1.38	452	0.12	3	3	3	2	2	0.67	1	0	0	0.45
2	0	36	6	158	51	20.4294	4.7	7	3.27	10.1	2.35	6090	2.01	22	5	5	2	3	0.6	0	0	0	6.09
2	0	42	2	163	53	19.9481	10.36	17.75	3.28	55	10.5	1155	1.21	6	6	5	2	5	1	0.8	0	0	1.16
2	0	31	0	165	55	20.202	4.84	3.14	3.31	17	0.36	2613	1.44	16	11	9	2	8	0.89	0.5	1	0	2.61
3	0	37	0	151	55	24.1	8.12	4.03	3.4	17	1.03	2286	1.29	11	11	9	3	8	0.89	0.75	0	0	2.29
3	0	45	0	158	75	30	5.16	12.47	3.45	11	1.58	2382	1.21	8	8	5	1	2	0.4	0	1	1	2.38
3	0	45	0	158	75	30	5.16	12.47	3.45	11	1.56	1817	0.81	16	16	13	3	7	0.54	0.57	0	0	1.82
3	0	40	10	162	61	23.2	9.15	7.82	3.45	38	0.22	505	0.66	5	4	2	1	1	0.5	1	0	0	0.51
3	0	40	11	162	61	23.2	9.15	7.82	3.45	38	0.6	1114	1.62	12	12	10	2	9	0.9	0.67	0	0	1.11
3	0	41	10	162	61	23.2	9.15	7.82	3.45	38	1.22	1022	0.96	9	9	8	3	7	0.88	0.71	1	1	1.02
3	0	32	7	158	61	24.4	6.7	3.76	3.58	33	1.62	3245	0.67	19	19	8		0	0		0	0	3.25
3	0	32	5	167	50	17.9	9.6	8.5	3.58	20	0.03	641	0.36	6	6	6	2	5	0.83	0.2	0	0	0.64
3	0	35	1	165	54	19.8	3.6	3.2	3.6	18	11.92	1454	1.25	20	20	7	2	7	1	0.57	1	1	1.45
3	0	36	7	162	61	23.2	4	5.5	3.6	57	2.22	2148	1.2	13	13	9	2	8	0.89	0.75	1	1	2.15
3	0	41	2	168	59	20.9	3.5	5.45	3.64	45	3.06	1735	1.15	9	9	5	1	2	0.4	0	0	0	1.74
3	0	45	0	157	45	18.3	9.32	4.2	3.68	45	0.73	726	0.95	4	4	3	2	2	0.67	0.5	0	0	0.73
3	0	39	3	160	55	21.5	7.52	0.46	3.73	26	0.76	1776	0.97	7	6	3	1	2	0.67	1	0	0	1.78
3	0	35	3	160	49	19.1	6.72	6.83	3.75	30	0.59	6117	1.67	23	17	17	2	15	0.88	0.87	1	0	6.12
3	0	42	7	165	48	17.6	7.36	2.91	3.8	17	0.83	1473	0.41	13	13	7	2	4	0.57	0.25	0	0	1.47
3	0	30	1.5	161	47	18.1	10.35	6.18	3.81	28	1.19	29.9	0.21	10	10	10	1	7	0.7	0.71	0	0	0.03
3	0	28	4	168	60	21.3	6.9	2.7	3.85	13	3.33	2289	1.3	16	16	16	2	14	0.88	0.57	1	1	2.29
3	0	32	3	151	43	18.9	7.8	5.2	3.86	33	1.86	2519	0.94	13	8	7	1	7	1	0.57	0	0	2.52
3	0	40	2	163	54	20.3	4	7	3.92	38	1.86	3436	0.44	13	11	10	2	6	0.6	0.67	0	0	3.44
3	0	44	1	161	56	21.6	5.7	14.4	3.95	50	2.36	2127	0.91	11	11	10	2	9	0.9	0.22	0	0	2.13
3	0	43	1	160	62	24.2	10.39	4.18	3.99	12	0.18	1490	1.21	18	18	15	2	14	0.93	0.57	1	1	1.49
3	0	31	1	153	52	22.2	9.17	2.84	4.02	32	0.98	2342	0.57	22	20	20	1	16	0.8	0.75	1	1	2.34
3	0	40	6	159	55	21.8	2.7	2.8	4.17	45	2.33	2397	0.97	10	10	6		5	0.83	0	0	0	2.4
3	0	38	9	175	56	18.3	5.86	4.92	4.2	36	1.96	1398	1.22	8	8	3	2	3	1	0.67	0	0	1.4
3	0	36	0	153	48	20.5	7.55	2.84	4.54	23	1.53	2673	0.6	16	16	10	2	6	0.6	1	1	1	2.67
3	0	31	1	161	49	18.9	7.05	0.3	4.66	11	0.98	2964	0.62	20	14	11	2	11	1	0.82	1	1	2.96
3	0	34	2	158	68	27.2	7.85	2.5	4.7	23	0.2	1209	1.2	16	12	8	2	6	0.75	0.83	0	0	1.21
3	0	39	2	162	60	22.9	4	1.79	4.79	31	0.92	964	0.54	8	7	7	2	6	0.86	1	1	1	0.96
3	0	26	3	160	53	20.7	9.64	3.4	4.84	8	0.52	1225	0.67	23	12	12	2	6	0.5	0	0	0	1.23
3	0	38	7	162	56	21.3	7.43	2.73	4.92	13	0.79	3674	1.03	12	9	8	2	5	0.63	0.8	1	1	3.67
3	0	23	1	158	58	23.2	9.88	8.49	5.14	17	2.82	2954	1.78	23	18	17	2	16	0.94	0.69	0	0	2.95
3	0	39	0	155	57	23.7	5.5	7.13	5.2	5	1.25	1830	0.61	14	14	8	2	5	0.63	0.6	0	0	1.83
3	0	35	4	158	62	24.8	4.12	1.16	5.29	24	2.21	5421	2.12	27	22	21	2	17	0.81	0.76	1	1	5.42
3	0	27	1	163	58	21.8	2.3	7.8	5.3	26	1.2	2390	1.56	29	21	21	1	15	0.71	0.6	0	0	2.39
3	0	34	11	162	48	18.3	8.91	11.38	5.3	45	2.69	1578	0.57	13	13	9	2	8	0.89	0.5	1	1	1.58
3	0	34	2	163	57	21.5	3.43	5.75	5.33	23.2	0.24	2114	0.66	12	12	11	2	5	0.45	0.4	1	1	2.11
3	0	28	1.5	157	47	19.1	7.44	7.99	5.38	39	2.13	5991	1.63	22	21	19	2	7	0.37	0.29	0	0	5.99
3	0	29	4	163	55	20.7	6.15	0.43	5.43	10	3.18	4308	0.92	27	20	20	2	15	0.75	0.33	1	1	4.31
3	0	30	2	172	75	25.4	6.33	5.49	5.51	17	23.98	4150	1.81	26	22	21	2	15	0.71	0.47	1	0	4.15
3	0	38	1	161	61	23.533	6.67	5.26	5.55	29	0.3	1812	1.64	21	21	13	1	5	0.38	0.2	0	0	1.81
3	0	34	0	158	53	21.2306	7.68	5.76	5.71	28	1.65	4597	0.67	24	17	17	1	16	0.94	0.75	0	0	4.6
3	0	37	4	163	56	21.0772	9.2	6.6	5.8	24	1.58	1332	1.2	13	13	9	2	6	0.67	0.5	0	0	1.33
3	0	39	2	160	54	21.0938	8	7.5	6	16	1.29	3134	1.4	20	11	10	2	9	0.9	0.44	0	0	3.13
3	0	36	5	162	56	21.3382	5.35	4.4	6.06	15	0.6	7348	2.92	29	27	28	1	22	0.79	0.73	1	1	7.35
3	0	37	6	157	60	24.3418	6.92	3.96	6.12	15	0.77	2675	1.52	25	22	22	2	21	0.95	0.43	0	0	2.68
3	0	34	1	155	55	22.8928	5.18	4.61	6.13	8	1.35	3455	1.19	25	19	19	2	15	0.79	0.6	1	1	3.46
3	0	34	2	165	53	19.4674	2.1	0.3	6.23	88	0.99	4975	0.59	32	30	30	2	25	0.83	0.68	0	0	4.97
3	0	34	2	166	54	19.5965	5.93	2.69	6.31	35	0.63	5344	1.63	24	20	19	2	8	0.42	0.38	0	0	5.34
3	0	31	0	151	56	24.5603	6.52	22.8	6.4	26	0.55	2252	1.5	21	21	20	1	17	0.85	0.47	0	0	2.25
3	0	35	1	158	73	29.2421	10.5	2.55	6.42	20	1.25	3328	1.44	24	19	19	2	15	0.79	0.67	0	0	3.33
3	0	36	2	158	77	30.8444	7.97	6.42	6.52	16	0.69	4151	1.63	25	21	22	1	19	0.86	0.63	1	1	4.15
3	0	42	10	160	75	29.2969	2.13	3.55	6.61	70	0.76	1622	0.8	11	11	6	2	6	1	0.67	0	0	1.62
3	0	24	2	165	61	22.4059	5.89	8.6	6.7	57	2.6	3823	1.72	20	19	14	2	13	0.93	0.15	0	0	3.82
3	0	30	1	162	62	23.6244	5.57	11.1	6.77	47	0.52	1746	0.27	19	16	13	1	9	0.69	0.33	1	0	1.75
3	0	37	5	166	58	21.048	6.02	4.11	6.77	20	1	3073	1.75	39	19	19	2	15	0.79	0.8	1	0	3.07
3	0	42	3	165	49	17.9982	5.76	7.47	6.8	29	6.67	4972	3.61	23	21	19	2	12	0.63	0.67	0	0	4.97
3	0	32	4	166	57	20.6852	3.22	4.35	7.4	86	0.86	693	0.15	13	10	8	2	6	0.75	1	1	1	0.69
3	0	35	2	160	50	19.5312	4.84	3.52	7.4	24	0.29	2517	0.62	20	20	17	1	14	0.82	0.57	1	1	2.52
3	0	32	3	147	55	25.4524	5.47	2.87	7.68	30	1.52	7505	1.26	20	15	14	2	12	0.86	0.83	1	1	7.51
3	0	35	5	162	53	20.1951	8.2	5.6	7.9	18	0.62	2256	1.18	25	22	20	1	14	0.7	0.36	1	1	2.26
3	0	35	2	154	54	22.7694	7.03	10.81	8.13	52	1.52	1961	1.23	25	19	20	1	17	0.85	0.88	0	0	1.96
3	0	34	1	158	56	22.4323	11.62	4.91	8.4	24	11.66	2749	1.13	13	13	7	1	4	0.57	0.5	0	0	2.75
3	0	30	1	163	53	19.9481	2.89	6.2	8.86	35	2.12	1343	0.54	14	14	12	2	4	0.33	0.75	1	0	1.34
3	0	42	9	157	55	22.3133	4.39	5.65	9.4	32	2.63	2570	1.57	21	12	10	2	8	0.8	0.75	0	0	2.57
3	0	32	4	157	53	21.5019	5.02	2.78	9.87	15	0.56	1768	1.63	20	8	8	2	6	0.75	1	0	0	1.77
3	0	31	7	162	45	17.1468	4.96	2.46	10.5	19	1.18	1694	0.17	26	18	15	2	10	0.67	0.8	1	1	1.69
3	0	28	4	170	58	20.0692	6.57	8.75	10.8	29	0.69	7110	1.21	40	29	29	2	24	0.83	0.33	1	0	7.11
3	0	34	6	167	55	19.721	1.7	4.17	10.9	13	1.75	3663	1.77	22	17	16	2	12	0.75	0.75	0	0	3.66
3	0	27	3	151	45	19.736	2.55	3.19	12.5	73	1.65	9239	3.06	37	36	35	2	32	0.91	0.56	1	0	9.24
3	0	32	0	162	54	20.5761	4.81	11.48	12.6	28	0.59	4084	1.13	42	32	33	2	20	0.61	0.65	0	0	4.08
3	0	36	3	161	55	21.2183	10.2	2.98	12.7	26	1.7	2369	0.51	35	25	25	2	20	0.8	0.6	1	1	2.37
3	0	28	1	158	63	25.2363	5.75	4.19	13.3	14	3.12	5969	1.6	27	25	23	1	20	0.87	0.6	1	1	5.97
1	1	38	4	160	49	19.1	15.1	8.1	0.03	44	10.8	106	0.27	2	1	1		0	0		0	0	0.11
1	1	43	14	156	54	22.2	10.39	4.56	0.07	59	1.28	69	0.72	1	1	0					0	0	0.07
1	1	45	3	155	50	20.8	5.13	5.8	0.08	65	0.92	125	0.26	2	2	0					0	0	0.13
1	1	39	4	165	55	20.2	9.8	9.1	0.1	75	11.46	222	0.44	1	1	1		0	0		0	0	0.22
1	1	39	3	165	55	20.2	9.85	9.16	0.11	75	8.72	181	0.09	1	0						0	0	0.18
1	1	36	4	160	61	23.8	14	14	0.11	19	1.32	391	0.38	4	4	3	3	3	1	1	0	0	0.39
1	1	39	2	147	48	22.2	5.68	3.95	0.16	23	12	226	1.01	1	0						0	0	0.23
1	1	39	10	156	62	25.5	2.2	0.7	0.2	57	0.54	191	0.26	2	1	1	1	1	1	1	1	1	0.19
1	1	43	0	153	48	20.5	5.43	0.71	0.2	43	8.35	146	1	2	0						0	0	0.15
1	1	42	2	173	64	21.4	12.2	1.86	0.23	28	8.68	168	1.27	3	1	1	1	1	1	1	0	0	0.17
1	1	40	3	158	46	18.4	9.1	3	0.24	13	6.47	1595	0.81	7	4	3	1	1	0.33	1	0	0	1.6
1	1	39	2	158	46	18.4	9.14	3.7	0.24	13	4.47	1101	1.13	2	1	1		0	0		0	0	1.1
1	1	40	1	156	68	27.9	11.5	5.2	0.25	30	0.67	65	0.43	3	3	2	1	1	0.5	1	0	0	0.07
1	1	45	0	163	84	31.6	17.3	6.2	0.25	21	6.92	1573	0.52	1	1	1	1	1	1	1	0	0	1.57
1	1	37	8	160	45	17.6	13.1	3.5	0.3	24	1.3	444	1.25	2	0						0	0	0.44
1	1	44	16	162	57	21.7	2.7	1.8	0.35	41	0.36	637	0.51	6	2	2		0	0		0	0	0.64
1	1	38	3	158	60	24	9.2	3.1	0.37	20	1.97	747	0.57	6	6	6	3	6	1	1	0	0	0.75
1	1	42	3	174	62	20.5	5.91	2.99	0.38	44	2.54	804	0.43	4	2	2	2	2	1	0	0	0	0.8
1	1	42	3	156	43	17.7	6.4	2.3	0.4	20	18.23	558	0.96	4	0						0	0	0.56
1	1	42	2	155	52	21.6	6.02	2.45	0.44	29	4.02	1175	0.6	4	4	3	2	2	0.67	0.5	0	0	1.18
1	1	42	3	169	59	20.7	9.5	4.6	0.44	12	1.36	252	0.15	4	3	2	2	2	1	1	1	1	0.25
1	1	31	4	159	53	21	13.43	3.02	0.51	25	3.46	1246	0.66	6	5	2	2	2	1	0.5	1	0	1.25
1	1	40	4	153	52	22.2	4.95	8.17	0.53	59	4.84	160	0.35	1	0						0	0	0.16
1	1	34	5	162	54	20.6	14.7	14.6	0.55	43	2.24	973	1.46	6	6	5	3	5	1	0.2	0	0	0.97
1	1	40	2	150	53	23.6	14.9	3.4	0.56	29	0.79	533	1.05	4	3	3	3	3	1	0.67	0	0	0.53
1	1	36	3	156	56	23	9.82	3.29	0.59	26	1.69	144	0.31	2	1	0					0	0	0.14
1	1	43	5	163	52	19.6	7.4	2.4	0.61	31	1.27	1488	0.86	14	14	12	2	9	0.75	0.44	0	0	1.49
1	1	44	5	153	55	23.5	8	6.5	0.62	28	9.53	771	1.83	5	4	3	3	3	1	1	0	0	0.77
1	1	44	5	153	55	23.5	8.2	2.9	0.62	26	3.04	1645	0.81	5	3	3	1	1	0.33	0	0	0	1.65
1	1	25	3	160	45	17.6	13.23	2.88	0.65	26	2.69	415	0.25	9	9	7	3	4	0.57	0.75	0	0	0.42
1	1	39	2	153	56	23.9	8.9	2.74	0.68	20	1.23	751	0.6	6	6	5	4	5	1	0.8	1	1	0.75
1	1	45	6	163	65	24.5	3.1	0.6	0.73	61	6.15	173	0.17	1	1	0					0	0	0.17
1	1	39	9	153	48	20.5	9.71	4.67	0.74	17	12.61	528	0.17	2	2	2	1	1	0.5	1	0	0	0.53
1	1	44	1	163	71	26.7	8.09	9.47	0.75	84	0.77	77	0.19	3	1	1	1	1	1	1	0	0	0.08
1	1	43	5	155	55	22.9	9.3	3.2	0.75	14	7.28	624	0.4	3	3	2	1	1	0.5	1	0	0	0.62
1	1	41	2	158	58	23.2	8.67	4.14	0.77	12	2.99	1080	1.1	14	14	12	3	10	0.83	0.7	0	0	1.08
1	1	38	9	171	62	21.2	3.49	3.34	0.95	101	1.42	2555	1.04	9	0						0	0	2.56
1	1	36	3	158	62	24.8	3.53	3.18	0.99	50	14.21	540	1.03	3	3	2		0	0		0	0	0.54
2	1	34	5	154	50	21.1	1.54	1.43	1.16	78	3.21	807	0.66	6	6	4	2	2	0.5	1	0	0	0.81
2	1	38	4	163	55	20.7	5.64	9.99	1.24	47	0.89	565	0.32	10	10	3	1	1	0.33	0	0	0	0.56
2	1	38	2	160	54	21.1	7.77	10.2	1.29	48	1.05	1009	1.12	8	5	2	2	2	1	0.5	1	1	1.01
2	1	42	1.1	165	52	19.1	6.4	4.2	1.36	63	9.87	1285	0.75	9	8	2	1	1	0.5	1	0	0	1.29
2	1	41	11	160	60	23.4	6.45	4.28	1.36	63	1.1	1570	0.62	9	9	6	2	4	0.67	0.75	0	0	1.57
2	1	41	10	160	60	23.4	6.2	2.4	1.56	24	0.64	219	0.18	11	11	6	2	4	0.67	0.5	1	0	0.22
2	1	41	7	158	58	23.2	8.3	5.4	1.57	59	0.88	245	0.62	4	3	0					0	0	0.25
2	1	41	7	155	50	20.8	9.37	15.45	1.57	59	0.69	685	1.5	10	10	9	2	5	0.56	1	0	0	0.69
2	1	37	5	155	50	20.8	7.09	1.64	1.59	55	1.4	576	0.6	5	4	4	2	4	1	0.75	1	1	0.58
2	1	41	10	154	60	25.3	6.1	3.7	1.6	16	5.36	1150	0.85	8	7	7	2	4	0.57	0.75	1	1	1.15
2	1	35	1	160	62	24.2	7.8	2.5	1.74	19	0.94	815	0.69	9	9	4	3	4	1	0	0	0	0.82
2	1	43	2	156	50	20.5	7.7	4.83	1.82	20	1.61	3616	1.4	16	16	9	2	9	1	0.89	0	0	3.62
2	1	44	2	158	58	23.2	7.87	3.46	1.87	16	1.15	2999	1.15	10	10	7	2	6	0.86	0.5	0	0	3
2	1	38	4	151	53	23.2	8.65	1.28	1.87	17	1.04	632	0.33	5	4	4	2	2	0.5	0.5	0	0	0.63
2	1	39	1	161	55	21.2	6.84	4.05	1.96	18	1.78	840	0.34	4	2	0					0	0	0.84
2	1	38	7	160	43	16.8	4.4	6.1	2.06	69	2.38	689	0.88	9	9	8	2	4	0.5	1	0	0	0.69
2	1	42	3	153	65	27.8	3.77	2.95	2.13	77	0.75	1867	0.89	12	12	4	2	6	1.5	0.67	0	0	1.87
2	1	38	0	166	58	21	10.45	9.4	2.17	19	1.5	518	0.27	7	7	7	2	3	0.43	0.67	0	0	0.52
2	1	36	2	161	54	20.8	7.39	12.47	2.2	36	1.09	1825	0.33	12	12	9	2	8	0.89	0.75	1	1	1.83
2	1	40	8	160	50	19.5	5.72	4.46	2.3	60	6.13	1526	1.08	11	11	11	2	11	1	0.73	0	0	1.53
2	1	34	4	153	48	20.5	9.3	4.7	2.3	25	2.38	1225	0.25	13	13	10	2	8	0.8	0.75	0	0	1.23
2	1	39	3	156	45	18.5	4.41	4.28	2.36	67	2.89	1533		5	5	5	3	5	1	0.4	1	1	1.53
2	1	38	0	157	59	23.9	3.5	3.85	2.38	44	2.89	1080	1.05	10	10	6	3	4	0.67	0.5	1	1	1.08
2	1	36	2	167	56	20.1	6.68	5.41	2.4	25	1.42	2696	1.75	15	10	5	2	3	0.6	0.67	0	0	2.7
2	1	46	0	163	54	20.3	10.97	6.04	2.44	24	1.25	787	0.26	3	3	3	2	3	1	0.33	0	0	0.79
2	1	38	2	160	57	22.3	5.83	7.72	2.47	36	1.83	1569	0.76	9	9	9	2	8	0.89	0.75	0	0	1.57
2	1	34	2	155	47	19.6	7.62	2.34	2.49	22	6.58	1036	0.8	10	6	5	2	4	0.8	0	0	0	1.04
2	1	40	5	165	53	19.5	9.01	8.13	2.5	24	4.41	1086	0.55	16	16	13	2	6	0.46	0.83	1	1	1.09
2	1	33	1	158	56	22.4	7.04	3.98	2.6	26	0.58	932	0.36	11	11	7	2	4	0.57	0.5	1	0	0.93
2	1	38	3	155	50	20.8	6.8	7.2	2.65	22	1.71	1644	1.32	7	7	7	3	4	0.57	0.5	0	0	1.64
2	1	37	3	161	55	21.2	10.22	1.8	2.68	20	0.9	703	0.38	10	8	7	3	3	0.43	0.67	0	0	0.7
2	1	41	1	155	53	22.1	11.1	3.9	2.84	26	1.77	1229	0.85	8	4	4		0	0		0	0	1.23
2	1	35	0	158	57	22.8	7.95	4.64	2.95	13	2	1042	0.27	7	7	5	2	4	0.8	0.75	0	0	1.04
2	1	32	3	168	92	32.5964	4.17	1.85	3.04	36.8	0.62	3242	0.53	9	19	14	2	11	0.79	0.27	1	1	3.24
2	1	35	2	153	42	17.9418	4.13	4.04	3.05	57	6.29	1064	0.7	7	7	6	2	4	0.67	0.5	1	1	1.06
2	1	31	6	165	56	20.5693	8.08	2.7	3.14	23	1.84	1316	0.74	6	1	0					0	0	1.32
2	1	38	2	155	44	18.3143	10.72	4.76	3.2	17	1.79	1036	0.62	5	5	3	2	2	0.67	0.5	1	1	1.04
2	1	35	3	158	52	20.83	14.49	5.6	3.25	13	2.05	2228	0.96	11	8	7	2	6	0.86	0.83	1	1	2.23
3	1	25	3	158	50	20.0288	4.4	5.14	3.42	55	1.69	2225	1.62	22	22	16	1	10	0.63	0.8	1	1	2.23
3	1	40	1	158	53	21.2306	2.66	2.53	3.5	63.3	0.47	4752	2.13	13	15	14	2	10	0.71	0.6	0	0	4.75
3	1	38	3	159	51	20.1733	5.41	3.3	3.5	32	1.74	2064	1.69	17	17	12	2	9	0.75	0.44	0	0	2.06
3	1	28	4	156	50	20.5457	5.4	6.02	3.52	24	0.17	1963	1.18	15	15	12	2	8	0.67	0.88	0	0	1.96
3	1	34	4	164	47	17.4747	6.2	2.8	3.54	16	0.32	1423	0.47	11	11	8	2	6	0.75	0.33	0	0	1.42
3	1	34	1	154	53	22.3478	6.14	3.47	3.6	23	4.79	1919	0.81	8	14	11	2	6	0.55	0.33	1	1	1.92
3	1	34	4	170	62	21.4533	9.43	5.14	3.66	20	6.29	3010	0.66	15	12	12	2	6	0.5	0	1	1	3.01
3	1	33	1	156	50	20.5457	6.46	6.3	3.7	35	1.06	699	0.14	8	7	6	2	6	1	0.83	1	1	0.7
3	1	34	9	160	65	25.3906	3.66	3.1	3.73	77	5.97	650	0.54	3	3	0					0	0	0.65
3	1	38	3	164	54	20.0773	2.6	3.9	3.8	84	2.56	1877	0.99	9	9	8	2	6	0.75	1	0	0	1.88
3	1	39	2	157	59	23.9361	3	6.8	3.85	34	0.6	1073	1.09	13	8	6		4	0.67	0	0	0	1.07
3	1	27	3	162	52	19.8141	5	10.3	3.93	11	1	1684	1.1	25	20	18	2	18	1	0.61	0	0	1.68
3	1	41	6	163	53	19.9481	8.6	2.7	4.04	12	0.88	1072	1.06	9	5	3	2	3	1	1	0	0	1.07
3	1	37	1	161	55	21.2183	6.65	1.96	4.13	20.2	4.03	3184	1.32	14	14	6	1	3	0.5	0.67	1	1	3.18
3	1	35	4	157	74	30.0215	9.1	5	4.15	24	0.68	2450	1.86	20	16	14	2	10	0.71	0.5	1	0	2.45
3	1	27	1	156	58	23.833	6.1	4	4.2	15	2.03	1436	1.12	20	15	13	1	12	0.92	0.67	1	1	1.44
3	1	27	4	159	49	19.3821	2.2	1.9	4.3	35	0.65	2265	0.75	21	21	21	2	12	0.57	0.58	0	0	2.27
3	1	43	0	164	52	19.3337	1.83	1.11	4.34	47	0.55	1002	0.51	10	9	6		4	0.67	0	0	0	1
3	1	30	6	158	54	21.6311	9.11	5.7	4.49	20	1.09	1383	0.2	14	15	7	2	4	0.57	0	0	0	1.38
3	1	35	5	161	53	20.4467	5.7	6.9	4.5	34	4.72	4209	1.01	21	21	20	1	12	0.6	0.67	1	1	4.21
3	1	33	1	156	57	23.4221	7.97	4.83	4.91	43	0.54	2068	1.28	12	12	11	2	9	0.82	0.67	1	1	2.07
3	1	35	2	162	73	27.8159	5.12	1.73	5.18	20	0.58	1645	0.68	10	13	10	2	7	0.7	0.57	1	1	1.65
3	1	37	3	166	68	24.677	3.11	2.89	5.41	57	1.18	1930	1.8	20	20	13	2	11	0.85	0.82	0	0	1.93
3	1	34	2	166	56	20.3223	5.51	4.08	5.61	12	0.95	1201	0.2	20	17	16	2	13	0.81	0.92	1	0	1.2
3	1	31	4	155	50	20.8117	9.72	4.42	5.68	43.2	0.81	2778	0.5	10	7	7	2	4	0.57	0	0	0	2.78
3	1	38	5	164	50	18.5901	7.4	3	5.75	23	1.45	820	0.45	20	14	14	1	13	0.93	0.77	1	1	0.82
3	1	31	4	162	50	19.052	7.69	3	5.91	13	2.05	1935	0.24	17	17	12	2	10	0.83	0.8	0	0	1.94
3	1	35	1	168	58	20.5499	3.47	5.44	5.97	48	2.52	3435	1.32	16	16	9	2	7	0.78	0.43	1	1	3.44
3	1	34	1	165	51	18.7328	5.49	5.28	6.26	43	0.11	3279	1.86	14	21	16	2	11	0.69	0.27	1	0	3.28
3	1	35	4	164	50	18.5901	5.97	23.1	6.42	90	3.23	4843	2	20	17	15	2	15	1	0.47	1	1	4.84
3	1	42	2	159	49	19.3821	3.3	6.6	6.57	23	1.12	1735	0.89	16	16	11	1	11	1	1	0	0	1.74
3	1	31	1	160	50	19.5312	8.25	6.39	6.94	53.1	4.33	2383	0.59	19	19	19	2	15	0.79	0.2	1	1	2.38
3	1	36	2	158	57	22.8329	5.39	7.61	7.54	53.7	0.56	5588	1.87	13	15	13	1	13	1	0.46	1	1	5.59
3	1	34	3	173	62	20.7157	7.3	6.32	7.6	15	0.64	2567	0.68	22	22	20	2	12	0.6	0.5	1	0	2.57
3	1	38	1	157	58	23.5304	7.2	4.3	8.1	18	0.36	2663	0.96	22	22	19	2	19	1	0.84	0	0	2.66
3	1	31	7	146	44	20.6418	3.5	1.4	8.7	18	0.73	3229	1.79	29	29	19	1	16	0.84	0.56	1	1	3.23
3	1	27	5	158	48	19.2277	4.3	1.5	8.73	17	1.89	5223	0.94	25	23	21	2	14	0.67	0	0	0	5.22
3	1	40	6	158	56	22.4323	7.25	1.79	8.99	44.5	1.13	2520	0.53	11	7	6	2	4	0.67	0.25	1	1	2.52
3	1	33	2	165	54	19.8347	8.2	13.5	9.2	25	1.95	3728	1.13	25	12	7	2	5	0.71	1	0	0	3.73
3	1	32	3	153	63	26.9127	8.44	4.53	9.29	32	0.27	2037	0.21	20	18	16	1	12	0.75	1	1	1	2.04
3	1	30	1.5	163	64	24.0882	7.1	13.7	9.53	18	0.75	1253	0.43	20	12	10	2	9	0.9	0.78	0	0	1.25
3	1	38	3	168	68	24.093	4.78	3.86	10.27	45.2	0.36	3314	0.27	22	31	30	2	25	0.83	0.08	1	1	3.31
3	1	28	3	165	53	19.4674	7.03	4.26	10.3	12	0.87	1131	0.4	24	24	21	2	19	0.9	0.58	1	1	1.13
3	1	30	1	165	48	17.6309	7.29	3.24	10.53	16	0.88	2524	0.56	16	14	6	1	2	0.33	0	0	0	2.52
3	1	29	3	158	53	21.2306	7	6.23	11.53	19	4.36	3375	0.99	22	22	21	2	13	0.62	0.54	1	1	3.38
3	1	27	1	168	50	17.7154	9.06	3.87	12.2	20	0.34	2969	0.95	20	28	24	1	14	0.58	0	1	1	2.97
3	1	32	2	158	48	19.2277	7.61	4.16	12.85	26.1	0.33	2457	0.73	19	19	14	1	10	0.71	0.6	1	1	2.46
3	1	36	4	153	55	23.4952	7.67	5.78	13.7	46.8	0.86	1197	0.2	13	12	6	2	4	0.67	1	0	0	1.2

## Sheet: Sheet2
	groupAMH		1= low AMH, 2= moderate AMH, 3= high AMH
	protocol		0= daily FSH, 1= corifollitropin alpha
